# Supplementary material for: PRRSV Vaccine Strain-Induced Secretion of Extracellular ISG15 Stimulates Porcine Alveolar Macrophage Antiviral Response against PRRSV
Source: Viruses. 2020 Sep 10;12(9):1009. doi: 10.3390/v12091009 (PMC7551094; doi:10.3390/v12091009)
Supplement: Supplementary file 1 [file viruses-12-01009-s001.zip]

Archive with 6 entries (5 files):
- Supplementary Figures/
- Supplementary Figures/Figure S1.jpg
- Supplementary Figures/Figure S2.jpg
- Supplementary Figures/Figure S3.jpg
- Supplementary Figures/Figure S4.jpg
- Supplementary Figures/Figure S5.jpg
